# Supplementary material for: Sex-Related Differences of Weight Bearing and Non-Weight Bearing Muscle Properties
Source: Muscles. 2023 Dec 15;2(4):400–12. doi: 10.3390/muscles2040031 (PMC12225486; doi:10.3390/muscles2040031)
Supplement: Supplementary file 1 [file muscles-02-00031-s001.zip]

Archive with 1 entries (1 files):
- muscles-2639808-supplementary.pdf
